# Supplementary material for: Low-Temperature Co-Fermentation of Lactobacillus bulgaricus 134 and Saccharomyces cerevisiae: Effects on Polyphenols Composition, Flavor Compounds and Antioxidant Activity of Black Rice Slurry
Source: Foods. 2026 Jun 5;15(11):2036. doi: 10.3390/foods15112036 (PMC13256667; doi:10.3390/foods15112036)
Supplement: Supplementary file 1 [file foods-15-02036-s001.zip]

Archive with 1 entries (1 files):
- foods-4285650-supplementary.pdf
